# Supplementary material for: Emerging Epidemiological Data on Rare Intellectual Disability Syndromes from Analyzing the Data of a Large Iranian Cohort
Source: Arch Iran Med. 2023 Apr 1;26(4):186–97. doi: 10.34172/aim.2023.29 (PMC10685746; doi:10.34172/aim.2023.29)
Supplement: Supplementary file 1 — contains Table S1. [file aim-26-186-s001.xlsx]

## Sheet: Iran
Gene Symbol (All Genes identified in our cohort)	Gene Symbol (The Most Common)
ABAT	ADGRG1
ABCA2	AHI1
ACACA	AIMP1
ACBD6	AK1
ACO2	ALS2
ADAM28	AP4B1
ADGRG1	AP4E1
ADK	AP4M1
ADRA2B	AP4S1
ADSL	ASNS
AHI1	ASPM
AHSG	ATP8A2
AIMP1	ATRX
AK1	B3GALNT2
ALDH3A2	BBS7
ALDH5A1	BBS9
ALMS1	CAPN10
ALS2	CAPN9
AMER2	CASK
AMHR2	CDK5RAP2
AMT	CEP104
ANAPC2	DDX3X
ANK3	DDX50
AP1S2	DYM
AP4B1	ELP2
AP4E1	ERLIN2
AP4M1	EXOSC2
AP4S1	EXOSC3
ARHGAP32	EXOSC5
ARX	GAMT
ASAH1	GMPPA
ASCC3	ITGAV
ASCL1	KIF11
ASNS	KIF4A
ASPM	KIF7
ATF7IP	L2HGDH
ATP13A1	LARP7
ATP1A3	LINS1
ATP2A1	MAN1B1
ATP8A2	NDST1
ATRX	NEURL4
B3GALNT2	ORC1
BBS7	PIDD1
BBS9	PRKCG
BCAS3	PRRT2
BCL11A	RDH11
BOD1	RNASEH2C
ARL14EP	RNFT2
c12orf57	SCAPER
ARPIN-AP3S2	SRD5A3
CPLANE1	SUCLA2
TTI2	SURF1
RABL6	TAF1
CA2	TAF2
CA8	TAF6
CACNA1C	TMEM67
CACNA1G	TRMT1
CAPN10	TRMT10A
CAPN9	TSEN54
CASK	TTC5
CASP2	TWNK
CCNA2	UBE3B
CCNT2	VPS13B
CD163L1	WDR62
CDK10	ZNF335
CDK5RAP2	ZNF526
CDK9	ZNF804A
CDKN2AIP
CENPF
CENPJ
CEP104
CHMP1A
CKAP5
CLIP1
CLN3
CLPTM1
CNKSR1
CNPY3
CNTNAP2
COL18A1
COQ5
CTNNA2
CUL4B
CYP27A1
DDX3X
DDX50
DHCR24
DIAPH2
DICER1
DNAH3
DNM1L
DRD2
DYM
EEF1B2
EFTUD2
EHMT1
ELP2
EMC8
EML3
ENTPD1
ERLIN2
EXOSC2
EXOSC3
EXOSC5
EZH1
FAM126A
FARS2
FASN
FAT4
FBXO11
FDPS
FMN2
FOLR1
FOXR2
FRY
FSCN1
FUCA1
FZD3
GALT
GAMT
GCN1
GLS
GMPPA
GON4L
GPAA1
GPT2
GRIN2B
GRM1
GRM7
GUF1
HADH
HDAC8
HEMK1
HEXA
HIST1H1C
H4C2
HIST3H3
HIVEP3
HMGCLL1
HNMT
HNRNPL
HSPG2
HTR2A
ILF3
INPP4A
IPP
IQSEC2
ITGAV
ITIH6
ITSN1
KAT6A
KCNK6
KCTD7
KDM5A
KDM5C
KDM6A
KDM6B
KIF11
KIF4A
KIF7
KLHL33
KMT2A
KPNA7
L2HGDH
LAMA1
LARP7
LDB3
LINS1
LPIN3
LTN1
LYST
MADD
MAN1B1
MAN2B1
MBOAT7
MED13
MED13L
METTL5
MFSD2A
MRPL10
NAGLU
NAT10
NDST1
NEURL4
NFIB
NFXL1
NGLY1
NHLRC2
NLRP4
NTN1
NTNG2
OCM2
ORC1
OTUD5
P4HA3
PANK2
PARP1
PCLO
PDHX
PECR
PEPD
PEX11B
PEX6
PGAM5
PGAP3
PHF8
PHLPP1
PIDD1
PIWIL1
PLA2G6
PLIN1
PMM2
POLA1
POLR3B
POLRMT
POMGNT1
PPP1R35
PQBP1
PREP
PRKCG
PRKRA
PRMT9
PRRT2
PTRH2
PYCR1
RAB3GAP1
RALGAPA1
RALGDS
RCAN1
RDH11
RGS6
RGS7
RIPPLY1
RNASEH2C
RNF5
RNFT2
SASS6
SCAPER
SCGN
SCN8A
SETBP1
SGMS1
SHANK3
SIK1
SIX4
SLC25A23
SLC2A1
SLC31A1
SLC35A2
SLC6A17
SMYD5
SNX14
SP2
SPP1
SPR
SPTBN2
SRD5A3
STAMBP
STIL
SUCLA2
SUMF1
SURF1
SYCN
TAF1
TAF2
TAF6
TBC1D23
TBRG1
TCF20
TG
TH
TMED7-TICAM2
TMEM135
TMEM67
TRAPPC9
TRIM47
TRIO
TRIP12
TRMT1
TRMT10A
TRPM6
TRRAP
TSEN54
TTC5
TTI1
TUB
TWNK
UBE3B
UBR4
UBR7
UNC80
USP9X
VLDLR
VPS13B
VPS13C
VRK1
WDR13
WDR45B
WDR62
XPNPEP2
XPOT
XRRA1
YARS
YTHDF1
ZBTB11
ZBTB40
ZCCHC8
ZEB2
ZFAND2B
ZNF335
ZNF526
ZNF804A

## Sheet: Pakistan
Gene Symbol (All Genes identified Pakistanian cohort)	Gene Symbol (The Most Common)
AACS	AP4M1
ABI2	AP4S1
AFF3	ATRX
ALDH3A2	CCDC82
ALG3	FMN2
AP4M1	GNE
AP4S1	ADGRG1
APTX	GPT2
AREL1	HGSNAT
ARHGEF6	MAN1B1
ARL13B	METTL23
ASPA	PIDD1
ASPM	TDP2
ATP8A2	VPS13B
ATRX
BBS7
BDNF
C12ORF4
C22orf31
CAPN12
CAPS
CC2D2A
CCDC82
CNTN2
DCPS
DCTN2
DHCR7
DMBT1
DOCK8
DPH1
DUOX1
DUOX2
ERCC8
EXTL3
FBXO31
FBXO47
FLNA
FMN2
FMOD
FRAS1
FRY
GGN
GMPPA
GNE
GPAA1
ADGRG1
ADGRG2
GPT2
GRIN2B
HGSNAT
HNMT
IMPA1
KCNA2
LAMC1
LRP2
MAGEA11
MAN1B1
MAN2B1
MAP3K7
MAPK8
MBOAT7
MDGA2
MECP2
MED23
MEGF9
METTL23
METTL4
METTL5
MFSD2A
MKKS
MPDZ
MSS51
NAGS
NSUN2
OR2A12
PEX1
PGAP1
PGAP2
PIDD1
PMM2
POMT2
PRKAR2B
PSPH
PUS7
RGR
SCN1A
SDK2
SEPT6*
SLAIN1
SLC13A5
SLC7A10
SMARCA1
SPATA13
SPG11
SRD5A3
SUMF2
SYNE1
SYNRG
TANGO2
TBC1D23
TBC1D8
TCTN2
TDP2
TET1
TG
TM2D3
TMEM135
TMEM222
TMEM67
TPO
TRAPPC6B
TRAPPC9
TRMT1
TSHR
TUSC3
UBA7
UBE2J2
USP44
VPS13B
VPS35
WDR62
WDR73
WFDC1
ZBTB11
ZFYVE26
ZNF41
ZSCAN25

## Sheet: Arabs
Table S1. The genes used for the comparison
Gene Symbol (All Genes identified in Arabs cohort)	Gene symbol (The most common)
ABAT	ADAT3
ACTB	ADCK3
ADAT3	ADGRG1
ADCK3	AHI1
ADGRG1	AP3B2
ADIPOR1	AP4M1
ADK	AP4S1
ADRA2B	ARFGEF2
AHI1	ATP8A2
ALDH5A1	BRAF
ALDH6A1	C12orf4
AMPD2	C12orf57
ANKHD1	CDKL5
AP3B2	CLHC1
AP4M1	COG6
AP4S1	CPLANE1
ARFGEF2	CREBBP
ARFGEF3	CTU2
ARHGAP33	CYP27A1
ARID1B	CYP2U1
ARL14EP	DDHD2
ARL6IP6	DENND5A
ARV1	FKRP
ASNS	GEMIN4
ASPH	GTF3C3
ASTN1	INO80
ASTN2	LAMA2
ATN1	MADD
ATOH1	MECP2
ATP13A1	METTL5
ATP2C2	MFSD8
ATP8A2	MGAT2
ATRX	NSD1
B3GNT1	NTRK1
BBS5	PCDHB4
BDH1	PCDHGA10
BRAF	PGAP1
BRCA2	PLA2G6
BTN2A2	POC1A
BTN3A2	POMT1
C12orf4	POMT2
C12orf57	PRRT2
MTRFR	PTRH2
C16orf90	RELN
C19orf12	SETD5
CFAP410	SIL1
NEPRO	SPG20
CA2	TAF1
CACNA1G	TAF6
CACNA1H	TBCK
CACNA2D1	TRAK1
CADPS	TRAPPC9
CAPN3	TRMT1
CAPS2	TRMT10A
CBS	UNC80
CC2D1A	WDR81
CDH11	ZNF526
CDH15
CDK9
CDKL5
CENPJ
CEP290
CEP76
CHAF1B
CHD1L
CHST14
CKAP2L
CLHC1
CLIP1
CLP1
COG5
COG6
CPLANE1
CPNE6
CRBN
CREBBP
CRIPT
CSPP1
CTSD
CTU2
CYP27A1
CYP2U1
DARS2
DCAF17
DDHD2
DENND5A
DHCR7
DIAPH1
DMBX1
DNA2
DNAH14
DNAJC3
DNHD1
DOCK6
DPH1
DYRK1A
EDC3
EEF1D
EHMT1
EIF4A2
EOGT
ERCC8
ERLIN2
EVC2
EXOC4
EZR
FAM120AOS
FAM177A1
FAM20C
FAM234B
FAR1
FARS2
FBN1
FBN2
FBXL4
FBXO11
FEZF2
FHIP2A
FKBP14
FKRP
FMN2
FMO4
FNDC3A
FOXG1
FOXRED1
FRRS1L
FUCA1
GALNT2
GATAD2B
GCC2
GCDH
GEMIN4
GJC2
GLRX5
GM2A
GNAS
GNPAT
GRAMD1B
GRM7
GTDC2
GTF3C3
H2BFM
HACE1
HACL1
HELZ
HEPACAM
HGSNAT
HIBCH
HIRA
HMG20A
HOXA1
HSD17B4
HYAL2
IFT122
INIP
INO80
IRX5
ISCA2
KCTD18
KCTD3
KCTD7
KDM6B
WASHC5
KIAA0586
WASHC4
KIAA1109
KIF7
KLHL24
KLHL41
KMT2A
KMT2B
KMT2D
L1CAM
L2HGDH
LAMA1
LAMA2
LAMB2
LARGE
LARS2
LENG8
LINS1
LRCH3
MADD
MAGI2
MAMDC2
MAN1B1
MAN2B1
MATN4
MBL2
MBNL3
MBOAT7
MCOLN1
MCPH1
MECP2
MED17
MED23
METTL5
MFF
MFSD11
MFSD8
MGAT2
MGME1
MICU1
MRI1
MTHFR
MTR
MYO18B
MYOCD
NAPB
NARG2
NAXE
NCKAP1
NDST1
NECAP1
NEK9
NEMF
NFASC
NFIX
NID1
NKX6-2
NPC2
NPHP4
NSD1
NTRK1
NUDT2
NUP107
OCLN
OCRL
OPHN1
PAH
PANK2
PARD6A
PCDHB4
PCDHGA10
PCNT
PDPR
PGAP1
PGAP2
PHC1
PHIP
PIANP
PIGA
PIGQ
PIP5K1A
PLA2G6
PLK2
PNKP
POC1A
POMGNT2
POMT1
POMT2
PPFIA1
PPP1R21
PPP2R1A
PPP2R5D
PPRC1
PRMT7
PROCA1
PRRT2
PSAP
PTEN
PTPN23
PTRH2
PTRHD1
QRFPR
RAI1
RELN
RFT1
RGL1
RNF216
RXRB
RYR1
SBDS
SBF1
SCN1A
SEC23IP
SEC24D
SEPSECS
SETBP1
SETD5
SETX
SIL1
SKIDA1
SLC12A2
SLC13A5
SLC1A4
SLC25A19
SLC39A14
SLC39A8
SLC44A1
SLC45A1
SLC6A8
SLK
SMG9
SPATA5
SPDL1
SPG20
SPOUT1
SPTBN4
ST7
STIL
STK32C
STX1A
SV2C
SYDE2
SYNGAP1
TADA1
TAF1
TAF6
TANGO2
TBCK
TCTN1
TECPR2
TH
THG1L
THOC6
TMEM147
TMEM231
TMEM237
TMEM92
TMEM94
TMTC3
TNIK
TP53TG5
TPP1
TRAK1
TRAP1
TRAPPC9
TRERF1
TRMT1
TRMT10A
TSEN15
TSPAN18
TTC28
TTI2
TUBAL3
TUSC3
UBE3A
UBE3B
UBE4A
UFC1
UNC80
USP2
VPS13B
VRK1
WDR35
WDR45B
WDR62
WDR81
WDR93
WWOX
XIRP1
XRCC4
ZDHHC9
ZFAT
ZMYM5
ZNF526
ZNF668
